# Supplementary material for: A comparison of scRNA-seq annotation methods based on experimentally labeled immune cell subtype dataset
Source: Brief Bioinform. 2024 Aug 9;25(5):bbae392. doi: 10.1093/bib/bbae392 (PMC11312369; doi:10.1093/bib/bbae392)
Supplement: Supplementary_Table_6_bbae392 [file supplementary_table_6_bbae392.xlsx]

## Sheet: Sheet1
Supplementary Table 6.The annotation accuracy of supervised methods for different cell types
Liu
	Granulocyte	Monocytes	NK	γδ T	Memory CD4+ T	Naive CD4+ T	Memory CD8+ T	Naive CD8+ T	Naive B	Memory B
Cell BLAST	1	1	0.72	0.55	0.34	0.33	0.17	0.84	0.88	0.84
ItClust	1	1	0.94	0.89	0.79	0.82	0.88	0.89	0.93	0.92
TOSICA	1	1	0.93	0.61	0.78	0.6	0.07	0.47	0.11	0.95
CHETAH	0.99	0.93	0.9	0.67	0.51	0.65	0.79	0.66	0.9	0.78
SingleR	1	1	0.87	0.81	0.76	0.31	0.75	1	0.38	1
scmapcell	0.99	1	0.87	0.6	0.3	0.06	0.24	0.73	0.2	0.95
scmapcluster	0.95	1	0.95	0.75	0.75	0.76	0.76	0.89	0.97	0.96
SVM	1	1	0.99	0.94	0.9	0.92	0.88	0.98	0.99	0.94
scBERT	1	1	0.98	0.92	0.84	0.84	0.6	0.98	0.99	0.93
scDeepSort	1	1	0.98	0.96	0.88	0.91	0.91	0.96	0.95	0.96
Zhengsort
	CD14+ Monocyte	CD19+ B	CD34+	CD4+ T Helper2	CD4+/CD25 T Reg	CD4+/CD45RA+/CD25- Naive T	CD4_CD45RO_Memory	CD8+/CD45RA+/Naive Cytotoxic	CD8+/Cytotoxic T	CD56+ NK
Cell_blast	0.98	0.95	0.82	0.22	0.46	0.5	0.6	0.42	0.51	0.98
ItClust	0.99	1	0.95	0.45	0.61	0.6	0.84	0.78	0.84	0.99
TOSICA	0.98	0.99	0.95	0	0.86	0.57	0.34	0.06	0.9	0.99
CHETAH	0.98	0.95	0.82	0.22	0.46	0.5	0.6	0.42	0.51	0.98
SingleR	0.94	1	0.92	0.3	0.28	0.43	0.83	0.54	0.97	0.98
scmapcell	0.22	0.84	0.96	0.02	0.06	0.03	0.32	0.18	0.13	0.99
scmapcluster	0.69	1	0.89	0.43	0.54	0.52	0.75	0.53	0.71	0.98
SVM	0.99	1	0.98	0.64	0.72	0.76	0.97	0.94	0.95	0.99
scBERT	0.99	1	0.96	0.47	0.7	0.74	0.94	0.88	0.93	0.99
scDeepSort	0.99	1	0.99	0.61	0.74	0.86	0.97	0.91	0.94	0.99
*： The number in the red cell is less than 0.5
Zheng68K
	CD14+ Monocyte	CD19+ B	CD34+	CD4+ T Helper2	CD4+/CD25 T Reg	CD4+/CD45RA+/CD25- Naive T	CD4+/CD45RO+ Memory	CD8+/CD45RA+/Naive Cytotoxic	CD8+/Cytotoxic T	CD56+ NK
Cell BLAST	0.94	0.98	0.84	0	0.51	0.03	0.06	0.67	0.77	0.78
ItClust	0.9	1	0.9	0.17	0.04	0.01	0	0	0.05	0.09
TOSICA	0.94	0.99	0.93	0	0.5	0.64	0.49	0.06	0.74	0.85
CHETAH	0.83	0.51	0.43	0.05	0.1	0.21	0.18	0.06	0.26	0.88
SingleR	0.82	0.98	0.79	0.33	0.02	0.89	0.59	0.05	0.56	0.61
scmapcell	0.47	0.9	0.59	0	0.11	0	0	0.19	0.35	0.53
scmapcluster	0.72	0.95	0.43	0.06	0.14	0.5	0.43	0.24	0.47	0.65
SVM	0.9	0.97	0.86	0.11	0.68	0.3	0.31	0.79	0.74	0.83
scBERT	0.94	0.98	0.8	NA	0.75	0.24	0.31	0.84	0.84	0.85
scDeepSort	0.94	0.99	0	0	0.8	0.24	0.33	0.87	0.85	0.85
*: the bold numbers are obtained from the Zheng68K processed by removing CD4+ T Helper2 cells
