# Supplementary material for: A comparison of scRNA-seq annotation methods based on experimentally labeled immune cell subtype dataset
Source: Brief Bioinform. 2024 Aug 9;25(5):bbae392. doi: 10.1093/bib/bbae392 (PMC11312369; doi:10.1093/bib/bbae392)
Supplement: Supplementary_Table_7_Summary_of_methods_bbae392 [file supplementary_table_7_summary_of_methods_bbae392.xlsx]

## Sheet: Sheet1
Supplementary Table 6. Summary of supervised and unsupervised methods
	Normalization	Feature Selection	Dimension transformation	Algorithm	Rejection	Supervised	Year	Language
TOSICA	No	Yes, genes belong to the pathway can be saved	No	Transformer	No	Supervised	2023	python
scBERT	Normalized and log transformed	No	No	a matrix decomposition version of Transformer (Performer model)	Yes,if there was no cell type to assign with high confidence, the query cell would be labeled as unassigned	Supervised	2022	python
scDeepSort	Normalized and log transformed	No	Yes, construct the weighted cell-gene graph, cells and genes were both treated as graph nodes and the gene expression for each cell was regarded as the weighted edge	a graph neural network framework called GraphSAGE to learn graph structure information and a linear classifier layer to classify the cell	Yes, set the unsure rate	Supervised	2021	python
ItClust	Normalized and log transformed and scaled	Yes, selecting top highly variable genes from the target data and the corresponding gene from the source data	Yes, dimension reduction by transforming the data using a stacked autoencoder	Transfer learning and Kullback-Leibler divergence between distribution P and Q	No	Supervised	2020	python
Cell BLAST	Normalized and log transformed and scaled	Yes, gene selection based on mean-variance relationship	Yes, stochastic encoder projects the gene expression profile to the embedding layer	The generative model	Yes, query cells with no significant hits are identified as unseen	Supervised	2019	python
CHETAH	No	Yes, 200 genes with largest absolute expression difference between reference cell type under consideration and all reference cell types in the opposite branch	Yes, the RPs (Random projection) are subsequently clustered hierarchically using Spearman correlation and average linkage to obtain the classification tree in the reference	Hierarchical classification	Yes. if the confidence score is < 0.1	Supervised	2019	python
SingleR	No	Yes, variable genes	No	Spearman coefficient is calculated for single-cell expression with each of the samples in the reference data set	No	Supervised	2018	R
scmapcluster	Log transformed and not normalized	Yes, genes with the top residuals of the linear model	Yes, each cell type in the reference data set is represented by its centroid	similarities between each cell and all centroids of the reference data set	Yes，less than two similarity measures are in agreement or no similarity measure > 0.7	Supervised	2018	R
scmapcell	Log transformed and not normalized	Yes, genes with the top residuals of the linear model	No	approximate k-nearest-neighbor search using product quantization	three nearest neighbors not of same type or cosine similarity <= 0.5	Supervised	2018	R
SVM	Log transformed and not normalized	No	No	LinearSVM	Yes，the probability calculated by CalibratedClassifierCV < 0.7	Supervised	2011	python
scMAE	Normalized and log transformed	No	Yes, transformed to the latent embedding by masked autoencoder	K-means and Leiden clustering	No	Unsupervised	2024	python
scFseCluster	Normalized and log transformed	Yes, FSQSSA is used to select the optimally selected genes based on the HVG expression matrix	No	K-means or Louvain algorithm	No	Unsupervised	2023	python
Seurat	Normalized and log transformed and scaled	Yes, highly variable genes	Yes,transformed to PCA-reduced dimension	Louvain clustering	No	Unsupervised	2021	R
SHARP	No	No	Yes, the original data were projected onto a d-dimensional subspace	Cluster the correlation-based distance matrix by the agglomerative hierarchical clustering, and the clustering results were combined by a weighted-based metaclustering	No	Unsupervised	2020	R
scDeepCluster	Normalized and log transformed and scaled	No	Yes, the denoising autoencoder technique to map the input of read counts to an embedded space	Kullback–Leibler (KL) divergence between distribution P and Q	No	Unsupervised	2019	python
monocle3	Normalized and log transformed and scaled	No	Yes,PCA dimension reduction	Leiden clustering	No	Unsupervised	2019	R
monocle2	No	Yes, highly disperse genes	Yes,tSNE dimension reduction	Density peak clustering	No	Unsupervised	2017	R
SC3	Log transformed and not normalized	No	Yes, distances between the cells are calculated using the Euclidean, Pearson and Spearman metrics to construct distance matrices, and all distance matrices are transformed using either principal component analysis (PCA) or by calculating the eigenvectors of the associated graph Laplacian	k-means clustering and consensus clustering	No	Unsupervised	2017	R
Rejection: whether the methods are capable of predicting the cell types not included in the reference
